# Supplementary material for: Association of TP53 Alteration with Tissue Specificity and Patient Outcome of IDH1-Mutant Glioma
Source: Cells. 2021 Aug 17;10(8):2116. doi: 10.3390/cells10082116 (PMC8394030; doi:10.3390/cells10082116)
Supplement: Supplementary file 1 [file cells-10-02116-s001.zip]

Archive with 2 entries (2 files):
- cells-1335464-supplementary/Supplementary Figures.pdf
- cells-1335464-supplementary/Supplementary Tables.xlsx
